# Supplementary material for: Gene expression analysis at the onset of sex differentiation in turbot (Scophthalmus maximus)
Source: BMC Genomics. 2015 Nov 18;16:973. doi: 10.1186/s12864-015-2142-8 (PMC4652359; doi:10.1186/s12864-015-2142-8)
Supplement: Additional file 7: — Complete dataset. Expression values for every gene for each sample, together with sample age, length, weight, rearing temperature, genetic sex and histological sex. (XLSX 82 kb) [file 12864_2015_2142_MOESM7_ESM.xlsx]

## Sheet: Additional file 7
Sample	Age (dpf)	Temperature (ºC)	Length (cm)	Weight (g)	Genetic sex	Histological sex	lhx8	ctnnb1	cyp11a	dact1	dmrt2	dnmt1	fshb	fxr1	gsdf	hh1	piwi2	ptges2	rdh3	sf1	sox6	sox8	tdrd1	wnt4	zar1	ar1	amh	cyp19a1a	foxl2	hsp27	sox2	sox9a	sox17	sox19	vasa
+62A	60	23	3.6	713	Male	Unknown	4.46908	1.65518	4.62978	2.13764	3.98348	5.2498	3.83327	5.39463	3.13318	3.03328	4.44784	7.49852	2.47349	2.89206	5.8122	6.81115	5.34999	10.7273	7.48285	2.79567	1.04402	2.63817	2.00441	6.04169	2.10059	0.870735	2.51083	3.83774	2.52649
+62B	60	23	3.9	815	Male	Unknown	4.80043	1.56309	4.22137	2.51255	2.93273	4.6315	3.79968	3.72816	2.97251	3.10258	5.58228	6.49382	2.90921	1.87626	3.72045	4.09837	4.39443	10.0964	7.32616	0.0623323	2.34835	2.65193	2.01817	5.27383	2.34468	0.928499	0.776359	3.40539	4.6223
+62C	60	23	3.6	739	Male	Unknown	4.40839	2.74198	4.66824	2.15842	2.95413	5.50763	2.60877	5.40304	3.68472	4.44849	4.61359	7.60305	3.00342	2.76469	5.23513	6.28249	2.92278	10.7913	7.18236	2.29548	2.5512	3.29693	2.66317	6.34894	2.96824	1.32076	1.79234	4.05039	2.34739
+62D	60	23	3.7	700	Female	Unknown	5.63006	2.01296	5.18762	3.30616	3.86367	5.59	4.85575	4.46404	0.518388	4.52706	5.07764	7.04597	4.052	2.55564	5.14696	5.81249	6.17635	9.80392	8.10127	4.72905	3.49493	4.303	3.66924	4.83339	4.16799	0.615547	3.7744	5.05646	3.09036
+62E	60	23	3.55	686	Male	Unknown	4.50836	2.38758	4.5098	1.8342	4.5707	4.94	3.39554	3.62228	2.42805	3.89852	5.81093	5.56914	2.64765	3.03618	4.53766	5.783	3.19987	9.35759	6.92299	NA	1.80026	2.66725	2.03348	3.98139	2.93786	1.43214	2.78872	3.42071	3.90161
+62F	60	23	3.7	698	Female	Unknown	5.05684	2.58364	5.94851	2.81114	7.71907	5.41361	3.8287	4.71858	4.60194	2.99892	6.35941	7.18373	3.30807	3.16401	5.36514	6.87048	3.79718	10.3773	7.28429	0.848284	2.55958	3.60004	2.96628	4.99688	3.02519	2.05425	1.17606	4.3535	4.45839
+62G	60	23	4.1	1021	Male	Unknown	5.5614	2.44598	6.027	2.56526	5.15126	5.19351	4.11535	3.84187	3.97731	2.25418	5.20975	6.23177	1.94073	3.0051	4.68963	6.32273	4.14449	10.2997	7.4962	0.0219724	1.64154	2.84054	2.20678	3.97596	2.68037	1.51265	1.29965	3.594	3.80476
+62H	60	23	3.5	661	Female	Unknown	3.99786	2.53537	5.284	2.23937	5.00908	5.55395	3.72166	4.3711	3.10628	2.82907	5.84257	5.95993	2.74569	3.09028	5.28117	6.11868	4.9105	8.96461	7.13012	1.6222	1.56985	2.42928	1.79551	3.11603	2.14026	1.74456	1.68694	3.18274	4.56889
+62I	60	23	3.85	905	Female	Unknown	4.11092	3.55525	5.36731	3.12942	2.90419	6.28241	3.40877	5.32979	6.42327	2.36006	5.39751	8.18866	3.95222	3.54105	6.44487	7.50862	3.53017	11.3431	7.56492	3.82314	1.37626	1.98563	0.754415	4.88888	2.56389	3.52189	3.00224	3.14401	4.61342
+62J	60	23	3.7	706	Female	Unknown	5.23523	2.12285	6.23515	2.6654	3.93014	5.51971	4.62659	3.44798	3.05995	3.66616	6.47198	6.75936	3.32295	2.35167	4.52226	5.87634	5.20923	9.09832	7.74812	5.59965	2.98293	3.80414	3.17038	3.23467	3.70594	1.42087	2.44131	4.5576	4.50139
=62A	60	18	3.6	651	Female	Unknown	3.84542	2.02687	4.14292	1.78118	2.49007	5.28764	3.29089	3.71172	1.88122	2.92442	5.27865	6.51797	2.82595	2.37266	4.24811	5.73047	4.2583	8.0553	6.5382	4.71462	2.31618	2.89753	2.26377	4.86278	2.92094	2.16964	3.30226	3.651	4.5341
=62B	60	18	3.4	498	Female	Unknown	3.87799	2.26801	4.19659	2.12419	2.61505	4.64016	3.18444	4.18153	1.21497	4.11904	5.18056	6.2917	2.90871	2.07679	4.93318	6.40809	2.57018	10.003	NA	3.65164	2.10991	2.27751	2.42119	3.64049	2.48433	1.30774	3.64746	3.52306	4.2622
=62C	60	18	3	357	Male	Unknown	3.72716	2.30466	4.9699	1.64153	2.46298	4.72076	2.90915	4.70023	2.08689	2.73919	NA	6.83401	2.45813	2.66871	5.17815	5.91868	2.88652	8.76385	5.87831	1.47188	2.08082	2.6249	2.30348	4.87072	2.24194	2.65854	3.52065	3.00374	5.03743
=62D	60	18	3.5	514	Male	Unknown	4.66061	1.94885	5.28406	2.87317	1.78031	5.35537	4.02319	4.48326	3.21913	3.90576	6.50203	5.79394	3.01651	2.14179	4.66245	5.4173	5.25284	9.61664	8.13072	4.64822	3.20966	3.75098	3.11722	3.96773	4.07287	2.36846	3.52744	4.50444	4.47682
=62E	60	18	3.5	526	Female	Unknown	2.87369	2.44538	4.46826	1.82112	1.84936	5.11944	2.7381	4.30549	2.06469	3.6402	5.65546	6.2582	2.45205	2.56096	4.79066	5.78835	1.7445	9.23326	6.36235	2.64062	0.999775	1.10501	0.471244	4.30863	1.57116	1.701	2.56448	1.93971	4.59449
=62F	60	18	3.9	723	Female	Unknown	5.10437	2.67111	4.51652	2.455	2.95695	5.77061	3.30428	4.67463	2.9285	3.88152	6.44591	6.5149	2.42806	2.93865	4.93496	5.7046	3.87026	9.75077	8.3448	4.27386	1.69304	1.9452	1.31144	5.24	2.30364	2.83989	1.2162	3.35529	3.09956
=62G	60	18	3.65	667	Male	Unknown	2.93347	2.08945	4.98789	1.79447	3.01467	5.60716	2.89781	4.68271	2.85098	3.7118	5.97507	6.05648	2.77265	2.30599	5.1142	5.43928	2.94699	9.88297	7.524	3.11737	1.43083	2.13131	1.49754	4.65543	2.34071	2.33976	2.82609	2.88477	4.54223
=62H	60	18	3.2	375	Female	Unknown	2.41068	2.59539	5.06943	1.69164	1.85995	5.29252	2.87312	4.89317	2.15288	2.5948	6.07491	6.45213	2.93605	2.78073	5.00414	6.19231	2.22575	10.2385	7.36849	3.88446	0.915921	0.923251	0.289488	5.40013	2.02268	2.63543	2.44935	1.85552	3.7445
=62I	60	18	3.5	514	Female	Unknown	3.42465	2.66756	4.93914	1.77164	2.18774	5.04943	2.40288	4.88703	3.00426	2.66713	5.52435	6.33706	2.76416	2.38071	4.87673	5.81319	2.28945	9.42714	7.10277	2.76693	0.520462	0.84623	0.950673	5.38697	1.90981	1.8735	2.57034	2.1545	3.20502
=62J	60	18	3.2	433	Male	Unknown	2.31394	2.9917	4.943	1.60915	1.62284	5.61443	2.92063	5.02546	2.21898	2.73357	5.8567	6	2.81435	3.02007	5.12132	5.64674	2.24033	10.1809	7.84385	3.1987	0.454434	1.46499	1.18128	5.4087	1.87097	2.5086	3.35461	2.50737	2.61673
-62A	60	15	2.8	256	Male	Unknown	3.22255	2.65068	4.29198	1.69744	2.55844	5.29812	3.37346	4.94341	0.904081	2.98682	5.88376	7.46857	3.26101	2.44026	5.18146	5.00347	3.2195	10.9664	8.39958	2.63742	0.436344	1.15871	0.524942	4.45244	2.08806	2.14297	2.04387	2.53138	1.70527
-62B	60	15	3.2	423	Male	Unknown	3.18426	2.86773	4.82464	2.21985	3.3891	5.43532	3.81404	5.50303	2.23106	2.69797	6.45438	7.3414	3.15563	2.72181	4.92045	6.16786	3.40102	12.0243	8.65071	3.07406	0.856036	2.97396	0.603893	5.37959	2.40115	2.55546	3.06652	2.93863	0.730641
-62C	60	15	2.8	275	Male	Unknown	3.38835	3.02638	4.5342	2.06385	2.5121	5.49429	3.61946	5.64967	1.6236	3.71968	6.32651	7.11834	3.00629	3.02947	5.87161	5.76826	3.38902	12.5555	7.98886	2.3965	2.02731	3.09323	2.45947	5.08036	2.94865	3.12136	3.37211	3.84669	3.08401
-62D	60	15	3.4	484	Female	Unknown	3.23626	1.88316	4.3515	1.29285	2.75679	5.37066	3.34629	4.30195	1.42608	3.09051	6.51734	6.47723	3.04083	2.02183	3.96176	4.60647	3.30393	10.6619	7.6305	2.58277	1.29919	2.68386	2.0501	4.91422	2.48814	1.9067	1.70329	3.43733	0.709484
-62E	60	15	3.3	502	Female	Unknown	5.85791	NA	5.35828	2.05816	3.84863	5.35256	4.91544	4.04415	1.41994	4.05076	4.94528	6.48973	1.57966	3.80033	3.96494	5.20119	5.03282	NA	7.17478	2.84774	3.03873	4.15183	3.51807	5.41281	3.19137	2.50971	4.63581	4.90529	3.6964
-62F	60	15	3.45	602	Male	Unknown	5.57895	1.98592	0	2.15853	3.94359	5.25394	4.6378	3.55623	0.503372	3.75624	3.43656	5.41404	1.34382	3.31897	4.29161	5.48689	3.65129	7.44876	6.35411	2.11625	2.76322	NA	3.81615	6.09623	3.26591	2.90875	5.13043	5.20337	2.79651
-62G	60	15	3.3	627	Male	Unknown	7.24387	1.14819	4.37025	3.6283	6.1546	6.25133	5.49395	3.87342	1.53488	4.41517	5.92214	6.36067	2.0214	3.5385	4.28036	4.93228	6.84184	NA	NA	2.72454	3.29326	4.79286	4.1591	NA	3.19574	2.40454	2.82674	5.54632	4.18168
-62H	60	15	2.9	365	Female	Unknown	5.77305	1.74163	7.59319	3.34728	4.72217	4.96203	4.92494	4.03361	1.68788	3.17752	4.94397	6.99033	2.09559	3.54249	4.60119	5.29716	4.47953	7.644	7.3298	1.75241	1.54316	NA	2.33677	6.05093	1.98544	3.45147	2.75778	3.724	1.52065
-62I	60	15	3.4	666	Female	Unknown	6.03836	2.06325	2.96084	4.07328	4.78888	5.55007	3.84622	3.20915	1.01706	3.21254	4.40635	6.0609	1.64342	3.18136	3.69177	3.98522	5.84861	4.56844	8.02618	1.26579	1.11557	NA	1.86939	4.90018	2.02843	2.50229	3.09649	3.25662	2.11891
-62J	60	15	2.85	368	Female	Unknown	5.90626	2.33347	3.8714	3.81873	4.38508	4.94959	4.89721	3.92242	0.20293	3.55487	5.21796	6.63044	2.09358	3.54122	4.00789	4.86687	3.91771	4.27807	8.21481	1.43222	0.404864	NA	1.35057	5.16485	1.31084	2.5591	1.13866	2.90874	0
+76A	75	23	5.2	1894	Male	Unknown	5.20357	2.72739	4.80546	3.68341	5.16487	4.71028	3.53926	4.15315	6.18658	5.08412	1.74352	7.61876	1.71473	2.47054	4.309	5.37797	4.32966	10.1896	7.09682	4.59908	2.5484	NA	2.63357	6.31269	2.94606	1.69203	2.40484	4.0208	5.12575
+76B	75	23	4.5	1409	Male	Unknown	5.66941	1.69866	4.30953	2.6277	5.5454	4.74026	3.47078	3.9515	5.44675	3.2955	3.55946	7.87575	2.77712	1.94046	4.57716	4.65847	4.01887	7.88966	7.48716	2.57551	2.21292	NA	2.18977	6.96794	2.44248	2.232	2.82065	4.29982	3.63323
+76C	75	23	4.5	1529	Male	Unknown	6.89092	0.610071	1.84344	1.81713	6.74531	3.56227	3.4601	2.0181	3.46861	3.56384	1.78764	6.34352	1.60706	0.544647	2.09174	3.69479	2.53225	6.76327	5.59786	0.71674	NA	NA	2.99049	5.56908	3.03972	NA	NA	NA	NA
+76D	75	23	4.5	1582	Male	Unknown	4.71709	1.1939	4.12462	1.85201	4.89615	4.66312	1.98765	4.37496	5.87146	3.25569	2.30614	7.40845	2.92362	2.13348	4.83598	3.55921	3.515	6.86608	5.03887	2.81598	1.43858	4.45155	1.61198	6.31898	1.64868	2.94092	1.73652	3.78899	5.34361
+76E	75	23	4.9	1657	Male	Unknown	5.74922	NA	2.86205	2.15253	6.26217	NA	3.50816	1.59027	0.333822	3.58736	0	6.69121	0	NA	1.27647	4.63653	5.03792	NA	NA	1.42344	3.37787	3.82467	3.19091	2.80701	2.91951	1.43608	NA	4.77626	5.58812
+76F	75	23	5.2	2269	Male	Unknown	5.4134	2.05183	2.6775	2.91646	4.86221	4.22768	3.00429	3.62852	4.57469	3.09849	0.359589	7.52044	1.53121	0.695588	2.74654	NA	3.89219	NA	7.6153	5.0116	2.38558	NA	2.41102	5.39114	2.25877	2.35213	2.8146	3.79825	4.4581
+76G	75	23	4.95	1923	Male	Unknown	3.8271	1.96138	4.91746	2.71273	4.17833	4.80725	2.39182	3.09718	7.34547	3.39808	3.7415	7.69709	2.75188	2.72478	1.43941	2.58856	4.7748	3.43424	6.1426	1.89448	1.79142	2.08207	1.4483	5.28098	2.13888	2.52845	2.8407	4.19541	4.74946
+76H	75	23	4.6	1807	Male	Unknown	4.84043	0.447002	3.5644	2.91076	5.64198	5.09981	4.21022	3.47421	4.73686	2.52653	4.14588	7.74063	2.49924	0.909541	0	NA	6.21147	NA	7.24511	2.39988	1.92074	2.27725	1.64349	5.12955	1.95543	2.60772	1.14221	3.3243	4.48646
+76I	75	23	4	972	Male	Unknown	3.37435	NA	4.6004	NA	5.55345	3.96814	0.73136	4.09371	5.33068	2.13813	2.04309	8.08023	1.62985	2.73107	4.1971	1.69848	2.91783	NA	NA	2.77041	1.53947	1.39729	0.763527	6.29555	1.59766	3.38759	2.503	2.9764	4.67503
+76J	75	23	5	2186	Male	Unknown	4.51104	3.0085	3.5986	3.0043	4.99749	4.6044	1.77017	4.41843	7.18659	4.36025	2.80985	7.41898	2.17643	2.47171	5.21944	NA	4.10639	6.34668	7.21907	2.3592	1.34581	1.35603	0.722271	6.31661	2.06812	3.06754	1.89604	4.11867	5.18305
=76A	75	18	4.4	1175	Female	Unknown	4.18396	2.65954	4.93987	2.19047	3.77287	3.87169	2.76005	2.70847	NA	2.51391	2.12626	NA	2.07328	1.78656	5.59596	6.25023	4.63672	9.83928	7.07192	1.6719	1.25891	3.74525	1.3754	5.779	1.19372	3.56131	2.91388	4.18502	4.88992
=76B	75	18	3.9	846	Male	Unknown	4.08347	3.89592	6.20131	3.25944	4.60459	4.81591	3.30625	5.53447	6.27375	2.87072	5.75055	8.37138	3.65083	3.44501	6.97844	7.62766	3.87757	11.2205	8.31309	1.42668	0.758743	1.06093	0.427165	6.21555	1.36412	2.81075	3.29635	3.61446	4.3616
=76C	75	18	4.6	1371	Female	Unknown	4.3054	3.17115	5.11744	2.51631	3.23019	4.49027	2.0666	5.68385	3.81567	2.78816	5.76492	7.95187	2.0282	2.8733	6.2319	7.382	2.41841	12.5039	9.00759	1.28526	0.897882	1.45239	0.818628	6.17488	1.37897	2.77339	6.88411	3.39336	3.62076
=76D	75	18	4.3	1228	Female	Unknown	3.78098	2.72924	5.09838	2.04506	3.61329	4.17728	3.1796	5.0542	3.65481	3.15285	5.63801	8.5935	2.33471	2.55494	5.86154	6.93435	3.1419	12.1235	8.75067	1.68127	1.24271	3.97078	1.88362	6.16375	1.28326	3.08139	1.51877	3.53426	4.49483
=76E	75	18	3.7	792	Male	Unknown	3.41395	3.11746	6.15758	2.41413	4.67069	5.15204	3.80765	4.97994	5.49545	2.41068	7.68129	7.41202	2.69816	2.84958	5.55011	6.80172	3.71511	12.5103	9.39885	0.556689	1.23927	1.93444	0.597865	5.76289	1.08162	4.03059	3.22216	3.33464	4.29889
=76F	75	18	3.8	858	Female	Unknown	4.01622	2.3739	5.98234	1.86698	4.18404	4.79097	3.92975	4.29879	3.53331	3.24782	5.31879	6.05205	1.81883	2.22833	5.14988	6.58691	4.56037	13.0118	10.1826	1.90786	1.29103	2.2982	0.559734	5.66788	0.96491	2.60112	2.4889	2.5529	3.67745
=76G	75	18	3.8	816	Female	Unknown	2.85158	2.53606	4.89425	2.24983	4.25576	4.53873	2.53542	4.18311	5.42229	2.91949	5.51302	7.07919	1.89726	2.48105	4.72085	6.37437	2.96294	10.444	7.42462	2.71754	1.07493	2.26562	0	5.10156	0.639515	2.74911	2.63426	3.02649	3.97038
=76H	75	18	4.9	1788	Male	Unknown	3.23056	3.46644	6.44251	2.28468	3.10973	5.34746	4.41333	4.70191	5.49075	2.37549	7.32909	6.81487	3.21287	2.85796	5.58179	6.29934	4.16544	11.9898	9.85022	3.30726	1.48964	2.61011	0.204647	5.58673	1.38332	2.88933	1.9342	3.77494	4.08481
=76I	75	18	4.4	1237	Female	Unknown	4.0057	2.97502	5.65724	1.8798	3.12602	4.992	3.14967	4.2817	5.33973	2.87096	5.61541	7.26071	2.40178	2.13426	4.8867	6.51345	3.77886	12.2026	9.39709	2.53549	1.38509	1.25809	0.624328	5.23252	0.917763	2.99547	1.86198	2.73468	3.34577
=76J	75	18	3.5	552	Male	Unknown	2.92931	3.17931	5.41923	2.16462	2.88771	4.95458	3.91508	4.6419	4.93871	2.33519	6.42427	6.77166	2.78675	2.47375	4.86544	6.96922	3.38969	11.8546	8.93107	3.43803	0.578817	2.91415	1.23759	4.81845	0.40229	3.78423	2.93177	3.09065	3.22513
-76A	75	15	4	1001	Male	Unknown	0.817599	3.6486	5.61799	2.36729	3.17123	5.31117	3.53729	3.7831	4.79547	2.36653	5.85343	6.69705	2.63102	3.09779	5.14588	6.64264	3.02611	11.8614	9.13074	3.45166	0.873009	1.0252	0.594174	4.55006	1.11902	3.06842	2.10794	3.93845	3.53646
-76B	75	15	3.8	773	Male	Unknown	3.51059	3.70704	6.77012	2.50932	2.93348	5.56162	4.90082	4.81024	3.68356	2.22826	8.83976	7.43918	3.37091	2.87483	5.50014	6.54184	4.4658	13.1225	10.7194	3.03269	0.546024	1.01335	0.462257	5.019	1.60578	4.12475	2.69967	4.22752	3.43203
-76C	75	15	4.1	983	Male	Unknown	4.19408	3.93831	7.40397	2.77546	3.71991	6.09917	5.68351	4.90789	4.21846	3.7361	9.42911	7.37327	2.56469	3.27993	5.9922	6.58322	5.24039	14.3045	10.8899	3.71479	1.51127	1.96822	1.33446	5.30665	1.71379	4.00087	3.09951	3.60176	3.47176
-76D	75	15	4.1	1103	Male	Unknown	NA	NA	7.70909	3.04651	4.16199	5.94186	6.14498	5.00104	5.36844	3.75884	9.80418	6.80168	3.14001	3.53187	5.53418	6.65052	5.16423	12.9201	11.2751	4.23565	NA	NA	NA	NA	NA	NA	NA	NA	NA
-76E	75	15	3.3	529	Male	Unknown	NA	NA	6.41534	NA	3.82357	0	0.312296	5.83122	5.05543	2.77318	1.77472	8.41989	2.53474	NA	6.60393	8.07816	0	NA	4.22806	1.88412	1.93554	NA	2.64714	6.44663	1.863	3.34886	3.73783	4.03436	3.64394
-76F	75	15	3.4	562	Male	Unknown	NA	NA	4.75857	NA	5.06425	2.95261	2.71883	5.44034	4.90428	8.4411	5.48148	8.17245	NA	NA	5.70641	8.43064	3.78565	NA	7.21769	1.83218	2.64519	4.16178	3.52802	6.28312	3.06541	3.1473	3.78136	4.91524	5.90641
-76G	75	15	4.1	959	Female	Unknown	NA	NA	4.00105	NA	5.21467	2.97024	3.53855	5.65353	4.19042	3.64003	4.81218	7.83644	NA	NA	5.38414	7.11417	2.97112	NA	7.62875	3.72337	1.27123	2.55392	1.92016	5.20407	1.40027	3.63063	3.4089	3.30739	2.85045
-76H	75	15	3.2	401	Male	Unknown	NA	NA	5.96089	NA	4.86548	5.9199	3.09683	4.73376	3.64238	3.966	5.36849	7.16	2.77778	NA	5.73046	6.91987	3.27486	NA	7.03403	3.65791	0.72179	2.02005	1.38628	6.02718	1.3847	4.05855	3.30223	3.87368	2.76719
-76I	75	15	3.2	480	Male	Unknown	NA	NA	7.58513	NA	5.22591	5.3518	3.74801	4.71724	0	3.24657	NA	6.56634	2.67889	4.50835	4.63822	6.70767	4.05876	11.7728	6.96108	3.32676	0.330447	2.08189	1.44813	4.9777	1.74821	3.2028	3.12474	2.83535	1.43862
-76J	75	15	3.1	492	Female	Unknown	NA	NA	5.96993	NA	5.53142	3.0128	3.47201	4.90409	3.1625	3.33487	5.02317	7.86886	3.08592	NA	4.87819	6.40253	3.39042	NA	6.86522	3.33708	0.0482614	NA	1.75928	5.72	2.56899	3.57795	2.64161	3.61209	NA
+91A	90	23	5.7	2740	Female	Unknown	1.02813	NA	6.23159	NA	3.10683	4.17109	3.34684	1.03609	7.29014	1.554	5.52728	1.98187	2.87638	1.70835	3.43226	6.26923	5.16605	NA	5.07093	3.74773	2.75317	2.88705	2.19149	3.92955	1.50141	0.630304	2.56621	2.83483	5.82144
+91B	90	23	5.9	3225	Male	Unknown	5.6655	2.43834	6.4765	3.24111	2.54648	5.65212	5.01233	3.45905	0.430757	5.60625	7.81904	5.85933	NA	2.53398	4.14644	4.50042	4.31176	12.2642	8.24299	3.24351	NA	NA	NA	NA	NA	NA	NA	NA	NA
+91C	90	23	5.8	3130	Male	Unknown	5.05293	2.46898	6.65628	2.35931	2.20214	3.71958	4.0654	2.901	9.38134	3.08689	4.58546	5.27893	2.52425	1.48425	3.49709	5.82214	3.76372	NA	5.64431	4.17321	NA	1.67121	1.03744	2.98489	NA	NA	0	NA	3.98629
+91D	90	23	5.2	2318	Male	Unknown	6.24582	2.46131	6.58081	3.39404	4.28746	4.69451	5.30732	2.93653	3.10446	4.02892	5.32642	6.27034	3.2445	1.83309	4.2273	5.59056	5.35465	NA	7.14119	3.5084	4.34193	6.32627	4.39862	4.95538	3.16549	2.75716	6.33626	6.10771	4.31866
+91E	90	23	5.4	2483	Male	Unknown	6.7534	2.51778	8.40803	3.64499	5.64532	5.67635	5.57425	3.05835	9.34102	5.26682	7.06482	8.07699	5.0227	1.98601	3.65417	7.00507	6.16488	9.68806	9.01297	5.60482	5.83192	8.87134	6.28936	4.26881	5.28696	5.03965	9.18536	8.90239	6.97399
+91F	90	23	6.3	4234	Female	Unknown	7.88575	3.12155	8.31274	5.08219	6.48329	5.70297	7.46788	2.98438	6.52507	5.92028	NA	6.37652	3.94181	2.02535	4.79855	7.63106	6.21626	12.0757	10.387	2.44271	4.74683	5.45661	4.07303	1.84277	4.38282	1.74461	6.02514	6.58449	9.54746
+91G	90	23	6.1	3676	Male	Unknown	NA	3.46673	10.0098	6.06945	9.32663	7.4593	7.12001	3.04393	8.84653	7.62682	6.80845	9.61257	6.81755	3.8582	NA	9.04756	8.91657	10.9801	8.72501	7.04348	6.30351	7.70693	6.49334	4.21705	4.58037	4.38783	11.1748	7.95435	6.50015
+91H	90	23	6.8	3598	Male	Unknown	6.90817	3.35824	8.67477	4.38566	6.48989	5.71354	6.10862	2.55561	10.5632	4.69019	9.02639	5.57227	4.00069	2.87994	3.8238	6.42771	6.88698	NA	8.71816	5.27742	6.00705	8.0103	5.76068	3.65234	5.07048	3.37579	8.00767	7.8872	7.67125
+91I	90	23	6.4	3837	Female	Unknown	4.30043	NA	7.6049	NA	5.0728	6.19329	3.74603	3.53	9.7727	3.89764	6.78998	4.25346	3.65768	NA	4.94745	5.62568	8.26762	NA	5.96062	5.66618	4.10037	8.67923	6.02379	2.76552	2.42836	3.57577	4.29958	3.87298	9.06177
+91J	90	23	6.6	4526	Female	Unknown	3.18719	NA	9.94704	NA	6.67473	7.80577	8.3445	4.80253	10.154	6.24735	NA	9.99747	7.20919	3.74149	4.68981	8.04066	9.44147	NA	6.82872	6.05464	5.84189	9.93192	7.80943	4.1769	5.39399	5.1763	9.31659	8.88535	9.26412
=91A	90	18	6.3	3836	Female	Unknown	NA	3.51236	7.87482	3.05529	3.08097	4.89784	5.17462	2.43823	10.0468	3.12749	4.18178	7.01192	4.15194	2.44521	4.38003	6.5243	5.531	7.95904	3.34844	5.54671	5.01108	5.92779	3.67824	4.37896	2.37499	3.51485	5.93503	5.68221	6.69563
=91B	90	18	5.8	2899	Male	Unknown	3.47868	NA	7.71656	NA	3.49261	4.92141	5.3957	1.29102	12.0261	4.2245	4.83307	5.69089	3.00674	3.06583	3.52408	4.55161	6.21466	7.65179	5.2333	5.87906	6.4396	7.5585	5.4928	3.34943	4.16977	3.97638	7.44726	7.71438	6.6703
=91C	90	18	6.1	3405	Male	Unknown	NA	NA	6.79924	NA	2.67408	4.46649	4.34472	2.49563	10.3171	2.50924	4.10876	2.02831	2.85097	2.56303	3.87682	4.46307	6.28995	NA	5.67003	4.83434	5.24921	1.56259	0.563557	3.55803	0.611427	3.57925	3.19809	2.80421	7.12494
=91D	90	18	5.5	2252	Female	Unknown	NA	NA	7.43822	2.94455	1.39025	4.63077	4.1821	1.98488	10.0643	1.87376	4.21219	3.01895	2.89866	2.47443	4.67105	5.38063	6.7567	NA	2.49593	5.80062	4.10458	8.98724	5.75014	3.89553	1.69839	3.42946	4.74579	4.23076	8.11425
=91E	90	18	6.7	3949	Male	Unknown	NA	NA	8.16309	3.55563	2.4926	5.16333	5.47031	0.779905	10.7509	4.09622	NA	5.92802	3.43178	3.34528	4.49212	4.71825	6.62587	NA	3.49922	4.91052	5.24365	4.836	2.7759	4.00677	2.71792	3.85527	5.15634	4.91443	7.22674
=91F	90	18	6	3452	Female	Unknown	NA	NA	8.20723	NA	3.53685	5.8837	5.35452	1.29992	10.9845	3.51681	5.16113	7.21506	3.96656	3.06739	5.98694	6.01122	7.82303	NA	5.17136	5.85779	4.19478	8.74559	5.83901	3.49111	1.97839	3.63673	5.49385	4.99661	7.49114
=91G	90	18	5.8	2839	Male	Unknown	4.07466	3.89709	8.02187	0.375875	2.71918	5.21412	4.37095	1.59978	10.9215	3.24001	2.97754	4.01526	3.34422	2.87441	5.25967	4.81745	6.36916	NA	2.83035	4.54107	5.23252	4.75215	3.81422	4.31524	1.70954	5.0954	6.14956	4.95886	7.46065
=91H	90	18	5.5	2700	Female	Unknown	6.51909	4.89356	8.84716	3.00709	4.86073	6.53299	5.70592	2.86652	10.6567	5.31017	4.4994	8.13841	4.77348	3.85054	5.73443	6.55223	6.65857	7.18767	1.84553	6.84938	5.36463	9.65611	6.83111	4.48748	2.55289	4.51201	6.8352	6.79638	7.64292
=91I	90	18	6	2963	Male	Unknown	4.01584	4.46448	7.94042	2.03825	2.65768	4.9888	4.3182	3.10579	10.8086	1.53816	3.66207	4.43777	2.8641	2.78227	4.67352	5.53701	7.21581	6.58427	3.70161	5.16331	6.10456	3.84556	2.54864	4.77086	0.788261	4.05304	4.43847	3.86065	6.55454
=91J	90	18	5.3	2370	Female	Unknown	4.38975	4.40356	7.77679	2.66621	3.26586	5.36346	3.49036	3.25722	9.82945	3.07872	3.4015	5.74471	2.52207	3.0409	4.94258	NA	6.37206	9.09316	3.33687	5.96281	4.41045	8.97676	6.37851	3.95505	1.1353	3.95553	4.79963	4.43244	7.09298
-91A	90	15	4.8	1674	Male	Unknown	4.42643	3.18098	8.42969	1.8909	3.66384	5.40218	5.72911	2.96014	9.79427	3.53475	7.03785	7.09078	3.75732	2.6195	5.26364	4.52112	5.72652	7.84176	9.78677	5.40486	5.52409	4.43888	5.04112	3.71408	2.84068	4.27533	6.55207	6.70173	6.09863
-91B	90	15	4.5	1579	Unknown	Unknown	1.83588	NA	8.72499	2.87646	2.92047	6.11362	5.30703	2.88932	10.4476	3.38035	6.53726	7.37933	3.74965	2.49214	5.13731	7.40965	6.8472	10.0709	10.1448	4.81899	4.91615	6.88773	4.28336	3.17503	2.79975	4.99386	6.50448	6.14968	7.09635
-91C	90	15	5	1835	Male	Unknown	4.79499	3.56775	8.72198	2.67638	3.22536	5.91963	6.93026	2.85071	9.9651	4.18557	8.2847	9.88168	4.49297	2.33114	6.31677	7.03451	6.98523	10.387	10.4443	5.28632	5.21703	6.41895	4.47183	3.66639	2.57423	4.14858	6.52849	6.3547	6.89175
-91D	90	15	4.5	1482	Female	Unknown	5.03446	3.65478	9.06717	2.5695	3.60445	6.57566	6.52113	2.96497	8.70999	4.32306	8.45801	7.30395	4.22574	3.44287	5.93091	6.25145	6.51086	10.6387	11.5376	5.77505	5.16517	8.89695	6.08831	3.81078	2.15245	4.36806	5.14321	4.96026	6.63565
-91E	90	15	4.6	1519	Male	Unknown	3.12154	3.62088	9.00823	2.49438	5.6231	6.41014	6.51869	3.45582	9.69339	4.62215	4.42411	8.18816	4.38047	2.66288	5.45925	6.96819	6.59794	10.4585	9.72717	6.26482	6.30376	8.80238	7.02532	3.9696	5.24435	5.40582	8.99554	8.5676	8.27673
-91F	90	15	5.2	2116	Female	Unknown	5.99279	3.51272	8.90331	3.47148	4.3374	6.35477	6.57047	4.04841	8.58798	4.89037	7.26046	9.28125	5.49449	2.89326	5.32829	7.31923	7.34449	9.94271	8.36036	6.13614	4.57607	8.95306	6.66221	3.77723	3.04935	4.45526	6.7152	6.66926	7.5606
-91G	90	15	5.3	2074	Unknown	Unknown	7.64508	3.66678	10.1752	4.509	6.72478	7.62045	6.83262	4.12782	8.66752	5.76898	9.1684	9.84448	6.23254	3.98897	6.4066	7.41763	8.22983	11.7446	11.02	6.8945	7.12465	9.53448	7.37761	4.6108	5.16356	6.87338	8.96942	8.91675	8.21807
-91H	90	15	5.4	2418	Male	Unknown	7.13568	3.46229	9.42696	4.33922	5.6467	7.2844	7.63426	4.39233	7.18693	5.09375	8.22688	9.52617	6.0545	3.67219	5.39321	6.97254	8.09496	11.2007	NA	5.83614	5.57139	7.54512	5.42633	4.08214	3.121	5.27547	6.60063	6.97545	6.22275
-91I	90	15	4.5	1444	Unknown	Unknown	6.9791	3.40435	9.68557	4.33369	5.5923	6.93691	7.4674	4.25289	7.90457	5.13607	8.70779	9.78534	6.03111	3.82977	5.4192	7.10383	7.73074	11.0063	7.20797	5.54857	5.927	6.52836	4.45848	3.86939	2.53229	4.37212	5.79496	5.79824	6.56059
-91J	90	15	5.7	3081	Unknown	Unknown	7.52234	3.67583	9.96357	4.61893	5.62808	7.72983	8.15085	4.19032	7.05798	5.40375	9.95646	10.1014	6.26417	4.08792	5.37099	7.62114	8.78719	12.1153	12.1253	7.04614	4.91323	9.42945	6.64883	3.36725	3.3922	4.96765	7.39893	7.06512	6.2529
+105A	105	23	10.4		Female	Unknown	3.90288	3.8911	6.1895	4.40598	5.05004	7.73815	4.02516	2.52489	8.96921	1.09264	6.90629	3.12053	4.4457	2.93424	4.47139	5.87221	9.46748	7.28683	7.59207	3.96189	2.60094	8.29006	NA	1.64361	3.23609	0.163309	2.49652	9.5002	8.24696
+105B	105	23	10.4		Male	Unknown	1.9918	2.38347	5.78408	0	1.30836	3.17028	4.13772	1.81611	8.91913	7.63457	4.8435	2.14251	1.57471	1.83158	3.9115	4.96093	5.24114	5.77405	5.37427	5.79444	NA	4.99602	5.58524	NA	3.60033	3.76452	2.43804	3.8027	5.42372
+105C	105	23	10.3		Male	Unknown	2.15244	2.16074	6.13247	0.148793	1.33585	2.85212	4.45764	1.52446	10.0255	5.73642	3.76396	1.87146	1.16583	1.27503	3.21757	6.71456	4.74655	4.66341	4.34333	2.88028	3.5923	2.76691	NA	NA	3.37453	1.21303	2.62544	3.67926	4.57106
+105D	105	23	10.6		Female	Unknown	3.84695	3.9142	7.33855	3.35706	3.95673	7.38916	3.56471	3.28602	10.1847	3.3895	7.0881	3.39235	3.63106	3.32318	5.76016	6.64779	9.42967	7.56259	6.15511	4.24311	NA	9.05885	6.29749	2.78295	3.13169	0	2.38929	8.59934	7.77702
+105E	105	23	10.6		Male	Unknown	1.35052	2.59542	6.37121	0.329105	0.518627	3.15952	4.15539	2.221	10.637	5.78371	5.28999	2.18664	1.84381	2.08965	4.4278	7.11175	5.29799	6.4767	6.65169	3.35669	4.45208	NA	NA	NA	1.07735	2.82946	2.24804	4.92736	5.20094
+105F	105	23	11.5		Female	Unknown	4.76816	3.82606	4.78408	4.38752	5.88628	7.98764	3.46168	2.76004	8.0766	2.94119	7.32028	4.17051	5.11297	2.7601	3.7135	4.5099	9.30398	6.65276	6.58015	3.62215	1.9463	7.54391	NA	NA	0.407259	0.550187	0.529094	10.2907	9.35734
+105G	105	23	10.5		Female	Unknown	2.67732	4.92305	6.35688	4.77169	4.21513	8.93638	3.5378	3.99243	8.31876	1.91177	7.81986	4.19952	4.67814	3.95506	5.02377	5.39428	10.6386	7.07227	7.80007	4.45042	2.20155	7.13663	5.85086	NA	1.30822	2.15501	1.01738	10.4406	11.7125
+105H	105	23	11.7		Male	Unknown	3.73776	1.84648	6.19833	0.547653	2.75649	2.82893	4.45423	0.566339	10.3016	2.67012	5.40251	1.3956	0.290099	0.825006	3.17158	5.68706	4.32077	4.68012	7.24166	4.41585	8.20011	2.57654	5.73986	5.14181	3.32359	5.97294	4.74663	5.4225	8.0354
+105I	105	23	10.7		Female	Unknown	2.77455	3.90292	5.98557	4.41283	5.47428	8.10438	3.33718	3.33827	8.50109	4.04679	7.17475	2.96227	4.97436	2.95288	4.43464	4.90528	9.43779	6.72029	7.34658	4.64762	3.33721	7.63478	8.39861	NA	1.27357	3.32164	1.56747	10.1881	11.2431
+105J	105	23	10.8		Male	Unknown	0.963593	NA	5.85295	4.23433	4.63752	8.14032	3.51625	3.16601	8.69735	2.61159	7.39921	2.88063	4.7126	2.82327	4.77532	5.17321	9.61484	7.66409	8.62651	4.44161	3.23189	6.57128	7.53924	NA	3.45028	2.24174	1.16278	9.45022	11.5704
=105A	105	18	9.7		Male	Unknown	3.75006	0.693914	5.30889	0.93742	2.46267	2.9967	3.1675	0.481663	9.16657	5.22054	3.86569	2.76286	0.856728	0.277014	1.30997	4.96101	3.80424	NA	3.70589	3.80307	5.68868	0.201505	NA	NA	1.62397	3.9157	2.34672	3.01766	7.03796
=105B	105	18	9.2		Male	Unknown	2.86946	1.43021	3.90305	3.31398	3.61811	5.71045	2.54722	1.25986	7.43047	3.02612	6.23953	1.15254	2.80238	0.822733	1.23064	3.37233	7.15117	4.70489	5.36231	4.57665	2.9027	8.03425	7.31096	NA	1.77033	1.91006	1.62289	8.74418	11.1676
=105C	105	18	10.4		Female	Unknown	2.05085	3.08476	4.63861	3.94036	4.93495	7.56036	2.06049	2.47502	7.85001	0	6.67947	2.85573	4.33949	1.76696	2.72909	3.87869	8.60487	5.25122	6.18194	4.45081	3.21368	8.75587	8.8636	NA	3.66855	3.58197	2.14241	10.5998	9.28
=105D	105	18	10.2		Female	Unknown	2.72303	2.58617	5.68042	3.3949	3.4812	6.33723	3.25333	2.69431	8.98803	2.21428	6.76482	2.19219	3.08403	2.16345	4.50444	4.55911	8.05234	6.86807	6.54041	5.48178	3.54405	7.63269	7.94557	2.36768	2.04285	2.87314	2.05215	8.9113	10.5884
=105E	105	18	9.8		Male	Unknown	2.23871	2.59052	6.64054	0.877392	1.59025	3.92969	4.06134	1.82727	9.76127	2.38016	5.51307	2.18914	2.16717	1.99407	3.29581	6.45459	5.80083	6.92841	7.17954	3.90872	5.30621	0.44277	5.51047	2.78396	2.38136	3.57523	2.19688	4.02467	7.07574
=105F	105	18	10.2		Female	Unknown	3.78068	2.66395	5.2454	3.30502	4.53324	6.14952	3.40246	2.03774	8.84074	2.78595	6.53324	2.11074	3.03313	1.81568	4.01025	5.33039	7.81031	4.7527	5.28141	0.112673	NA	NA	NA	NA	NA	NA	NA	NA	NA
=105G	105	18	9.9		Male	Unknown	2.66827	2.95768	7.77096	0.793688	1.7665	3.97491	4.82706	2.22122	11.3162	3.46328	4.94774	2.25516	1.33134	2.00679	4.82581	6.11441	6.60086	6.77673	5.94112	1.4021	6.41625	1.50877	5.22806	3.01296	3.03262	5.0088	3.21922	1.46788	8.15702
=105H	105	18	9.9		Male	Unknown	2.63083	NA	6.05887	3.8083	3.65685	7.30833	3.27425	3.04428	8.83294	1.60102	7.29679	2.21906	3.8209	2.81146	5.22645	4.42776	9.02238	8.41778	9.18585	0.803241	2.86298	6.34936	6.63917	2.08152	1.60877	2.19956	0.356342	8.15994	10.6263
=105I	105	18	9.6		Male	Unknown	2.95468	2.27296	6.73925	0.512987	2.84422	3.50398	3.65389	1.87205	10.5123	4.32592	3.28901	2.34769	1.86131	1.77888	3.94997	5.10155	4.4393	4.94071	4.21301	1.57494	6.42579	2.53099	7.50425	3.6041	4.09165	4.6156	2.84227	2.93948	6.92357
=105J	105	18	8.7		Female	Unknown	0.80489	3.94961	6.03476	3.51613	2.82676	7.47792	3.5252	3.2878	9.16813	2.70879	7.08821	1.97247	4.23255	2.94818	5.67476	5.55627	9.0302	6.84425	7.35043	0	3.68818	7.83269	8.91683	3.21241	3.9097	3.79368	3.12042	9.03227	11.4483
-105A	105	15	6.7		Male	Unknown	1.74979	NA	6.85545	NA	2.06301	3.68585	4.04122	2.56931	9.78038	7.3689	4.0015	2.28691	2.42983	2.36877	4.03487	4.91837	4.48623	4.85478	4.11109	3.99465	5.08155	2.12243	9.92161	3.39326	5.1899	3.86142	2.18674	3.06038	5.67833
-105B	105	15	7.4		Male	Unknown	1.03391	NA	7.36613	0.908348	0.593817	4.417	4.6502	2.28979	10.5522	3.23438	4.54539	1.55815	1.74178	2.48024	5.18461	4.40799	5.18585	5.20029	5.96403	5.41266	5.26112	7.92027	8.26851	4.77071	NA	4.72088	3.55581	5.66492	5.94179
-105C	105	15	6.9		Male	Unknown	2.55553	2.9578	5.54745	1.08545	1.24665	4.37743	2.22855	2.81622	4.55922	7.2882	3.41467	1.64859	2.80995	2.6158	3.59965	6.02722	2.10959	7.21353	5.94351	4.70897	2.81335	5.6372	8.07323	4.68304	5.55096	3.44681	4.76479	5.61716	4.5439
-105D	105	15	6.3		Male	Unknown	1.55542	NA	7.30513	1.96125	2.39412	5.18372	4.26203	2.83692	9.48227	3.9188	5.54861	3.14227	2.1475	2.93486	5.65522	5.16305	5.87264	7.389	4.64405	5.3866	3.36071	7.89038	8.84705	4.21344	5.56828	3.06244	4.22294	5.17205	4.40762
-105E	105	15	7.4		Female	Unknown	3.88543	4.32735	8.0898	1.96296	2.40451	4.71827	3.90589	2.88848	10.0052	4.92313	5.188	2.18096	1.72662	3.65737	6.06569	4.10847	6.39106	6.87091	7.89633	4.81179	4.22873	8.45766	6.56187	3.44805	3.31261	3.14205	2.19805	4.7383	5.51028
-105F	105	15	7.5		Female	Unknown	2.55206	NA	8.3027	2.14821	1.8925	6.01125	3.5862	3.66193	10.6532	3.48876	5.44966	1.35512	2.56967	3.71218	5.04454	5.32847	7.65849	7.25767	3.33873	5.08552	4.11398	8.47944	6.14469	3.29338	3.71664	5.07248	2.29	4.11933	7.46736
-105G	105	15	8.7		Male	Unknown	1.62548	4.38696	7.48929	1.74673	0.763452	5.83995	3.87541	3.66134	10.6963	4.40102	6.53083	1.78093	2.62021	3.74669	6.47479	3.72173	8.45686	5.91468	4.0153	5.08695	4.00913	8.58621	7.26147	4.0617	4.33525	3.40839	NA	5.61242	8.35056
-105H	105	15	6.5		Female	Unknown	2.89531	3.39484	7.5428	0.923187	1.64558	5.09746	4.77399	2.84176	9.50681	5.02599	6.30827	1.80406	2.6104	3.67215	5.46571	2.58974	6.39428	5.99215	3.42532	5.23744	3.63967	8.09061	8.1385	3.11879	2.17103	3.74155	4.39109	2.5894	7.49886
-105I	105	15	7.5		Male	Unknown	3.1759	3.56673	7.86674	1.24112	2.69787	4.63171	4.67982	2.82676	10.4272	5.38627	2.4462	2.35487	2.1627	3.36128	4.95863	2.7811	5.40015	5.27315	2.76674	3.78608	6.54196	1.96131	5.67013	2.92744	3.39121	5.60464	2.15873	3.06848	5.93753
-105J	105	15	7.2		Female	Unknown	4.28088	4.87451	8.82595	2.50651	3.38779	6.51818	4.59842	4.77361	11.004	5.76102	6.0829	2.52094	2.98228	4.51242	4.58393	NA	8.74579	8.22624	6.4422	4.93451	4.35862	8.03949	7.16494	2.79164	3.05465	4.47161	2.34523	3.58417	9.2808
+120A	120	23	11.8		Female	Unknown	6.79205	1.80098	6.18335	4.49153	6.6623	7.65013	5.66902	1.9212	14.612	NA	6.50522	8.52076	6.69334	NA	2.99849	10.5954	7.55347	5.87288	10.5546	3.21775	2.35075	6.46292	7.11543	1.21545	1.81175	2.16053	0.38937	10.8232	10.8915
+120B	120	23	12.5		Male	Unknown	7.15185	NA	6.65766	2.22888	7.6912	5.53773	5.20404	1.59239	14.014	NA	NA	5.76793	7.55025	NA	3.4304	12.4489	6.39447	5.34632	6.46345	4.35243	5.53377	5.09809	3.24755	1.73402	1.82388	4.82406	3.24097	2.827	7.03972
+120C	120	23	11.8		Male	Unknown	6.61198	0.272459	6.34793	2.76951	6.29599	5.36693	5.51583	0	13.7579	NA	NA	5.67905	6.11508	NA	3.09228	13.3396	5.2581	4.76608	4.05915	4.46514	5.79526	1.69807	4.07162	3.34133	2.96098	4.80659	2.75473	2.45153	6.66639
+120D	120	23	12.1		Female	Unknown	4.93261	4.70451	5.68283	5.1937	6.27248	8.92888	4.48719	2.47613	10.6278	NA	7.42263	4.74501	5.62848	3.34806	4.28687	7.47692	9.92676	7.42787	6.28401	3.83583	2.43771	6.91801	6.84355	1.61878	2.96246	2.71	1.87388	11.4565	11.2082
+120E	120	23	11.5		Male	Unknown	5.9626	1.94095	6.42485	2.05657	3.49388	5.44598	5.77129	0.885575	13.0278	NA	NA	4.71962	3.90895	NA	3.3909	10.2374	5.17617	4.85495	5.55595	4.45971	5.31264	4.74836	5.79948	3.0943	5.41509	4.10465	3.97423	3.86347	7.9476
+120F	120	23	10.6		Male	Unknown	3.43851	2.59927	6.30927	1.55232	2.13967	3.6004	4.29324	0.484149	8.77476	NA	5.62384	3.55947	2.20758	2.34621	3.97271	5.84571	5.0066	6.6141	4.16517	3.87747	4.3569	0.732587	2.6407	0.818833	0.820426	3.88291	1.75422	0.115177	5.4038
+120G	120	23	11.9		Male	Unknown	4.47219	3.49771	5.14266	4.19086	6.25507	7.86432	3.75458	1.86586	10.2753	NA	6.94799	3.96127	4.47094	2.49587	2.9561	7.54459	8.96835	6.06258	7.20891	3.82084	3.72159	7.9549	8.53837	2.51509	1.91295	4.65742	2.27838	11.341	12.4125
+120H	120	23	11.6		Male	Unknown	5.43523	1.20603	5.7849	3.46804	5.5672	4.25703	4.34172	1.13251	9.57584	NA	5.42647	3.02032	3.80022	1.2625	3.12989	8.28268	5.19364	4.6867	6.38914	4.15093	5.93054	1.94211	4.34346	2.57329	3.93026	5.86823	2.52336	2.69557	7.00226
+120I	120	23	11.5		Male	Unknown	0.936512	NA	5.53149	0.819916	1.02073	2.61839	3.6015	0.332925	6.56486	3.92107	3.9932	2.24842	1.57016	0.274332	2.17429	3.76244	4.72943	3.54043	4.65744	3.87549	6.4009	1.38509	4.96028	2.22915	3.05311	NA	2.70216	2.41037	8.33191
+120J	120	23	13.2		Male	Unknown	2.58851	1.83888	6.24007	0.567467	2.45484	2.90525	2.95922	1.05303	6.75006	5.43256	5.19362	3.10731	2.63411	1.34795	3.43758	5.46486	5.02217	5.84798	4.97955	4.05637	5.20036	1.69722	7.36831	1.92604	3.47202	5.73202	3.20519	2.45068	7.25283
=120A	120	18	12.1		Male	Unknown	2.04705	4.81929	5.74347	3.80068	4.14266	7.95645	3.92021	2.99862	8.15123	5.47384	7.64791	4.66819	4.89009	3.29981	3.95792	4.49896	10.1649	5.63621	8.47218	4.16394	2.88591	7.76388	8.91302	0	2.66087	3.89543	2.16647	8.81049	10.422
=120B	120	18	12.3		Female	Unknown	4.26775	0	4.26157	3.67978	4.33723	5.79509	3.31584	0.296303	11.0633	7.76123	5.72044	3.1051	4.49004	0	1.02307	5.9306	6.06714	4.39402	5.42012	3.48508	1.87547	7.61203	6.50912	0.236359	4.42723	3.51945	1.70771	9.95995	10.1593
=120C	120	18	11.9		Male	Unknown	2.61469	2.26905	6.42771	1.41134	2.15824	3.69638	3.54198	0.847989	11.0978	4.99908	3.442	2.65728	2.3389	1.87731	3.87964	6.78913	5.04589	4.47964	3.79296	NA	2.27316	1.67122	NA	NA	0.636742	3.821	NA	0	7.36263
=120D	120	18	10.2		Male	Unknown	2.51334	3.3915	7.50272	1.78425	1.91672	5.06354	5.18582	2.77278	9.62278	4.87941	8.96943	4.40574	2.36552	2.78556	5.23657	5.26607	6.06366	9.42191	7.64066	NA	3.28875	4.11609	NA	NA	3.47757	4.0715	NA	1.67424	7.26131
=120E	120	18	11		Female	Unknown	3.35052	4.93733	6.31037	5.52298	4.83227	9.31204	4.01335	3.69542	10.7884	3.9207	8.0567	4.83937	5.50348	3.59101	4.05791	6.63147	10.3511	6.63104	7.69045	NA	NA	8.73467	NA	NA	4.10415	3.96843	NA	NA	12.4012
=120F	120	18	11.2		Male	Unknown	NA	NA	NA	NA	3.95132	NA	1.07627	3.61217	4.26203	7.12483	NA	4.5341	5.13598	NA	4.75348	0	0.0625677	1.59459	1.9006	1.91912	0.500092	7.78112	NA	NA	1.70402	2.33005	1.1472	10.2292	11.27
=120G	120	18	10.3		Male	Unknown	2.59407	3.14693	7.1943	1.17929	1.16461	3.81583	4.11304	2.29182	8.30105	6.06637	5.8077	2.70387	2.68293	2.9178	4.80893	5.01459	6.1876	9.07932	5.70252	1.53741	3.75222	4.90898	NA	NA	3.05829	4.0778	1.41375	1.33669	9.06216
=120H	120	18	11		Female	Unknown	2.91081	5.46511	7.20158	4.80355	4.01101	9.81804	4.87942	4.6784	8.4781	3.57009	7.5636	5.87402	5.40319	4.02171	5.28684	3.24676	10.7087	9.84611	9.16787	1.86144	NA	7.69012	NA	3.07183	1.08653	3.26442	0.868157	10.0501	11.2565
=120I	120	18	11.1		Female	Unknown	2.67813	4.66714	6.82018	4.61405	2.78717	9.11613	4.63356	4.65075	7.69343	5.53942	8.35157	4.77574	4.81224	4.16309	5.57813	2.97497	10.524	8.34244	8.6847	1.57761	NA	7.68728	NA	3.69576	2.12038	2.81321	1.27037	9.13341	11.5524
=120J	120	18	11.5		Female	Unknown	3.00378	5.47631	6.9498	5.20491	3.92691	9.8605	4.1058	4.58218	7.77367	4.7446	8.6034	5.31237	5.56294	4.03347	5.49038	3.04373	11.0685	9.22336	9.839	2.1976	1.49077	8.04023	NA	2.82698	1.68217	2.24236	1.71596	10.3502	11.5613
-120A	120	15	8.4		Male	Unknown	2.23541	3.45587	6.74278	2.00182	1.11322	4.90133	4.76386	2.80877	6.99369	5.67311	6.57001	3.35607	2.88991	2.38669	5.64206	2.05075	7.20062	6.36076	6.87054	2.35198	1.6955	8.67318	NA	3.95881	2.7108	3.50375	2.13807	2.43049	9.25012
-120B	120	15	7.5		Female	Unknown	2.39368	3.40018	7.13093	1.29958	1.22418	4.66169	4.80733	2.76452	7.00942	4.86425	6.61786	3.7318	2.5835	2.36083	5.2819	2.28152	7.12262	6.99447	6.56944	2.85301	2.94043	NA	5.13562	3.47914	1.29183	3.67455	1.46758	3.0198	9.44306
-120C	120	15	8.4		Male	Unknown	2.62549	3.23616	7.52352	1.25449	0	4.64575	5.12841	3.08183	7.5682	5.60144	7.33271	3.04226	2.974	2.78435	5.00638	2.81112	6.09612	9.02415	7.70211	1.65967	3.65194	0.779519	0.692663	3.56604	1.26379	4.04648	1.93622	1.9206	7.33541
-120D	120	15	8		Male	Unknown	2.41395	3.57687	7.31973	2.00217	1.05623	4.82452	4.61279	3.02081	8.1863	4.84764	5.96024	2.90538	2.38278	2.76889	5.50769	3.04928	7.41936	6.29511	6.70109	2.05374	1.91971	5.83792	6.2615	3.957	3.8574	3.01316	3.35886	3.67665	9.56137
-120E	120	15	8.4		Male	Unknown	1.93511	NA	7.96254	NA	3.02806	6.01369	4.76063	3.98802	9.53098	5.16737	6.47429	3.14847	2.46476	NA	6.73667	5.64843	NA	1.85738	2.15766	2.43001	4.12531	8.58923	7.57096	3.86144	3.27144	3.48718	2.03353	3.36029	10.9836
-120F	120	15	8.3		Male	Unknown	3.86471	3.99613	7.07235	2.28752	3.56316	5.32549	5.23037	3.87955	8.89443	7.56939	7.95943	2.85502	4.17755	3.45152	6.20452	4.00882	8.87726	8.59199	5.77067	2.40336	3.5213	7.63375	6.32878	3.63901	2.45426	2.9987	1.6942	3.58787	10.813
-120G	120	15	8.8		Male	Unknown	2.86975	3.98857	7.20373	2.96719	2.02535	5.38373	4.36532	2.97018	11.0271	5.8229	7.94171	2.29201	3.11633	3.23652	6.06852	5.78007	8.95561	8.33994	7.812	1.63115	3.28916	3.701	5.18678	3.30132	3.53221	2.83067	2.05456	4.21142	9.37528
-120H	120	15	8.7		Male	Unknown	2.58805	3.76603	8.19967	1.85257	1.36123	4.38238	4.40017	2.83143	8.81654	5.57258	5.81844	2.76465	2.79968	2.96395	5.50292	4.35866	6.66737	5.60858	6.5325	1.1216	5.35698	1.40885	4.89575	4.1769	3.61178	3.17952	2.4061	2.6962	7.7241
-120I	120	15	8.5		Female	Unknown	2.4377	3.56417	7.65467	2.35417	0.79078	5.00166	4.57476	3.18729	10.2269	4.59902	6.96654	1.89637	2.71924	2.68091	5.38803	3.78512	8.00968	6.0356	6.91475	1.50655	2.51446	8.25862	6.27045	3.3795	2.5552	2.15314	3.28074	3.12685	9.88554
-120J	120	15	8.3		Male	Unknown	NA	NA	NA	NA	NA	NA	NA	NA	9.00703	NA	NA	NA	NA	NA	NA	4.20076	NA	NA	0	2.72815	4.0753	9.72869	7.2001	4.37484	1.97823	3.25605	1.86767	4.2134	12.8484
+135A	135	23	13.5	49403	Male	Male	4.22063	3.60268	7.76123	2.15113	3.88772	4.66843	3.73316	2.04314	11.132	5.7175	4.58446	3.0884	2.65179	3.00541	4.57295	5.37252	7.70469	3.19423	3.23629	1.87689	5.1891	NA	5.76559	5.70351	1.4992	4.61509	2.58967	2.17932	8.91293
+135B	135	23	12.6	39428	Female	Female	3.60922	7.36992	5.00351	6.91313	5.34316	11.4896	4.02618	5.28092	12.0108	2.39958	9.0979	4.62754	7.30017	5.62203	4.19995	5.20832	12.3687	9.21296	11.2251	0.816703	0.68336	7.56514	6.33286	4.78628	1.49617	1.25516	2.02905	12.1916	12.2719
+135C	135	23	13.4	46093	Male	Male	2.48594	2.93089	6.93368	1.20364	3.42106	4.44886	3.27026	2.14831	6.21052	4.93485	3.78851	2.96976	3.13657	2.68487	4.45319	7.48199	6.68744	6.2382	3.94122	1.23179	3.95225	0.0347326	4.07219	5.53247	1.45296	4.08969	2.00426	1.60705	9.06318
+135D	135	23	13.2	48546	Male	Male	0	2.91706	6.25507	1.8464	1.81155	4.87093	2.5151	2.12092	10.5636	4.35822	NA	1.38376	3.02044	2.85562	3.77883	5.3041	5.65944	6.63507	4.74223	0.912354	3.84166	1.48717	5.17684	4.66884	1.73782	3.76173	2.34296	3.69669	7.49433
+135E	135	23	12.2	34600	Male	Female	3.56365	6.92893	5.51277	6.58938	6.573	11.9435	2.585	6.48151	10.4483	2.74292	10.0859	4.796	7.90153	5.9298	5.00576	4.62938	12.9672	5.92572	13.0857	1.1838	1.03356	NA	6.5453	2.98818	1.99247	1.72305	1.5605	10.9729	12.2734
+135F	135	23	14.5	59293	Female	Female	3.16455	4.28911	5.13177	5.05527	4.56704	8.91563	1.0858	3.46853	10.8955	5.36108	7.79151	1.55385	6.15425	3.48362	1.597	3.97981	9.26897	0	7.8609	0.526847	0	10.427	5.82203	2.00864	0.822536	2.28372	1.05554	9.99297	9.82092
+135G	135	23	13.2	47181	Male	Male	1.55773	1.10019	6.13469	0.410403	2.42907	3.91944	3.06371	1.54472	10.9376	3.03638	3.46504	1.03496	1.511	2.26789	3.70269	4.59087	5.61405	2.87275	NA	1.35821	4.06519	0	3.9123	4.38058	1.17388	4.76326	3.24288	1.49992	8.10913
+135H	135	23	14	57913	Male	Male	3.82743	2.7742	7.672	0.888015	3.2229	4.21618	2.22194	1.95027	9.96769	4.24456	4.66379	1.04981	0.834359	2.53873	4.20338	2.53958	7.20144	4.29558	NA	1.79135	5.50202	1.67088	5.35761	4.90372	2.27301	4.87957	3.15795	2.42435	10.8683
+135I	135	23	12.5	41464	Female	Female	4.07104	5.45872	5.01222	3.56086	5.00264	9.35455	0	4.17678	11.5752	5.93566	7.4762	1.51772	5.78923	4.37196	3.51515	4.36075	10.9173	7.26148	7.48492	0.682709	0.68482	8.3636	6.02464	2.89877	0.664634	0.722504	2.2073	10.6459	11.0858
+135J	135	23	13.7	54222	Female	Female	3.42844	5.77554	4.9211	4.72705	5.02523	10.2177	0.34241	4.11733	10.1341	0.768078	8.1095	2.74368	6.06441	4.00831	4.02249	NA	10.7644	8.50503	8.15398	1.06673	0.954167	7.40215	6.24692	3.09988	0	1.5864	2.64698	11.0841	11.7381
=135A	135	18	12.6	41440	Female	Female	4.00454	5.91089	4.95965	5.91551	4.85985	10.0331	2.46482	4.39425	8.65531	1.58346	7.77611	5.5613	5.20266	4.31807	3.68489	4.63073	10.236	7.8994	7.45064	0.659793	0.276065	6.60105	6.02798	2.3355	0.879715	1.43921	11.29	11.0404	11.9319
=135B	135	18	12.2	36785	Male	Male	3.02942	2.91123	6.8854	1.65351	5.06963	4.22668	4.36919	2.46303	11.7238	0.93127	4.99676	3.40611	0.677816	2.31875	4.4263	6.33837	6.88265	6.12943	6.33345	1.759	4.47367	0.0275433	1.76155	4.29474	0.840472	5.33587	11.6558	2.93816	9.19307
=135C	135	18	12	32437	Female	Female	3.71833	4.45422	5.57911	5.06298	4.63083	8.85111	1.78676	3.12498	8.53715	2.29109	7.28139	4.25942	4.31433	3.18463	3.80191	5.314	9.78483	7.4463	6.87572	1.20543	0.91453	7.16952	6.36722	2.98424	0.381065	1.72266	9.86779	9.97277	11.796
=135D	135	18	13.1	41066	Female	Female	3.86044	5.63137	5.38332	5.90182	3.93994	9.74163	1.92558	3.9605	9.00131	1.19615	7.77641	5.77266	5.96538	3.69644	4.32172	4.77105	10.2621	8.38535	7.60768	1.00821	0.811123	7.4496	6.53985	2.89656	1.3302	2.31918	9.4949	11.242	12.2869
=135E	135	18	12.3	36132	Male	Male	2.79798	2.74856	6.45808	0.97342	1.25166	3.97209	4.10004	2.03145	10.21	3.24365	5.2781	3.38633	2.14845	1.66269	3.97199	7.1681	6.38544	6.47092	6.47959	0.44164	3.59595	1.04692	2.8943	4.19158	1.07148	4.54705	11.0386	1.80038	10.487
=135F	135	18	12	35189	Female	Female	3.39541	5.6003	5.5979	5.46855	3.9359	9.80627	0.934068	3.83815	8.67666	1.91143	8.13547	5.55787	5.6477	3.61211	4.26436	4.97071	10.3172	8.57655	8.03891	0.9875	1.03354	7.94143	6.97975	3.50395	1.30746	2.62493	10.0321	10.4711	12.5005
=135G	135	18	12	33433	Female	Female	3.62522	5.62807	6.30031	5.37814	4.62952	10.1939	4.08395	4.86325	9.29502	1.61541	8.39924	5.66788	5.98534	4.08575	5.11079	5.44114	10.9984	9.39218	9.70455	4.66801	1.36777	5.97446	6.78795	3.15135	0.849963	2.06024	10.303	9.82561	11.9898
=135H	135	18	12.1	34681	Female	Female	2.94678	5.01544	5.90367	4.66594	3.95454	9.27877	3.42289	4.10726	8.84798	2.29174	7.48441	4.84576	5.3183	3.2669	4.77079	5.30211	10.2406	7.00438	8.72181	5.62851	1.24218	6.25248	4.78721	3.29051	1.70964	2.16371	10.1001	9.2631	12.1478
=135I	135	18	12.5	40660	Female	Female	3.6199	5.66356	5.60228	5.35154	4.47432	10.2994	3.89094	4.15835	8.84807	1.41475	8.27908	5.69671	6.18168	4.20338	4.78217	4.93435	10.9978	8.64976	9.34356	4.68923	0.930875	7.09524	6.37791	3.4831	1.49035	1.53099	10.2813	10.901	12.3426
=135J	135	18	12.6	39473	Male	Male	2.18875	3.06887	6.8414	1.57825	2.70209	4.84897	3.49394	2.93657	11.3047	1.51487	5.59454	3.92576	2.35707	2.42941	4.43815	6.77872	7.61101	5.47326	6.43391	4.5121	3.4005	1.49608	4.51769	4.06694	1.9244	4.84422	10.3898	3.31534	9.086
-135A	135	15	9.9	18825	Female	Female	2.77664	3.9796	7.46481	3.46465	1.89295	6.99326	4.13894	3.18787	10.6781	2.04077	7.4718	2.96993	2.75001	3.38594	5.76353	7.14951	9.00265	7.70722	8.34199	2.20737	2.99792	8.25586	6.34911	4.7783	2.30097	3.20832	9.91916	7.76582	10.8337
-135B	135	15	9.1	14938	Female	Female	3.15512	4.54082	7.53617	3.92673	2.92865	7.30744	3.5738	4.14217	10.7836	2.60252	6.69951	4.46919	3.15747	3.62684	6.18493	5.30496	9.11429	7.39175	7.32936	2.12664	3.30583	8.20796	6.8029	3.94376	1.90899	2.45527	9.53064	8.22257	11.1596
-135C	135	15	9.8	18612	Male	Male	2.29946	NA	7.9474	NA	2.43456	6.09251	4.33803	4.2073	11.6208	2.53733	3.60202	2.96608	1.84056	3.37991	5.72203	6.42875	7.30815	7.95415	NA	1.69269	5.09913	0.30335	2.06931	4.17548	1.86544	4.56613	6.12264	2.9491	9.72641
-135D	135	15	9	13812	Female	Female	3.64518	4.50916	7.62389	3.67587	2.43377	6.9934	3.63282	3.9734	10.5582	2.58351	4.94775	0	2.1199	3.77408	5.09365	4.7368	8.74206	10.0497	10.237	2.2978	3.5142	8.70024	5.18149	4.54003	3.59601	2.35367	8.70567	6.5067	10.2227
-135E	135	15	9.6	19438	Male	Female	3.76951	4.08572	6.93452	2.93351	3.16263	6.2953	3.54302	3.94055	10.7511	2.94164	6.98222	3.19236	2.13981	3.58575	5.61561	6.15569	8.64864	8.61799	9.0988	5.37196	4.37808	7.74614	4.48324	4.46369	2.14037	3.86959	3.0464	7.53689	11.3638
-135F	135	15	9.3	16576	Female	Female	3.91818	3.70815	7.48764	3.00709	2.77785	6.16403	3.46519	4.29044	10.1637	2.4204	6.94247	1.44319	2.37035	4.08239	5.86553	4.35238	9.14649	7.06163	NA	5.87742	4.90101	8.13716	8.52478	4.54225	3.01589	4.7912	NA	7.13927	11.2987
-135G	135	15	9.6	17950	Female	Female	4.99072	3.68803	7.18376	3.80937	4.40718	7.6703	3.62308	4.16924	9.58068	3.51489	6.74143	1.11715	3.49568	4.59759	4.93637	5.26152	9.90811	7.54651	8.75064	4.66619	3.23133	8.3656	6.43745	3.22744	2.22704	3.09993	NA	7.73995	11.025
-135H	135	15	10	20576	Female	Female	2.9246	4.71044	7.629	4.10367	3.48149	7.7713	2.51115	4.31621	10.0574	3.81372	6.58757	1.15303	3.27445	4.45965	4.57349	4.83943	9.85104	8.1592	8.25761	4.8872	4.82145	8.63535	7.82489	5.24456	1.82236	4.27555	3.10806	8.34681	11.1842
-135I	135	15	9.7	17883	Female	Female	3.61267	4.70008	6.23409	3.93488	3.27781	6.37161	2.7691	2.43011	10.2431	3.25334	7.26355	0.396887	2.50207	4.05608	0.944826	3.4945	9.39315	7.61222	8.97413	5.20108	4.23558	8.20375	7.60837	5.06084	2.45936	4.30198	3.48013	6.92239	11.2961
-135J	135	15	9.7	12498	Female	Female	4.6788	5.65963	7.79186	4.89167	5.00446	7.6756	4.00729	3.40841	11.5638	3.06965	8.37137	0.314628	2.81557	5.23507	1.993	2.79061	11.0155	9.63643	10.17	5.03011	3.02585	9.61319	7.94884	4.84652	2.06484	4.5047	3.42966	6.77747	11.4558
